# Supplementary material for: Foveal Hypoplasia in CRB1-Related Retinopathies
Source: Int J Mol Sci. 2023 Sep 11;24(18):13932. doi: 10.3390/ijms241813932 (PMC10531165; doi:10.3390/ijms241813932)
Supplement: Supplementary file 1 [file ijms-24-13932-s001.zip]

Archive with 1 entries (1 files):
- ijms-2550484-supplementary.pdf
